# Supplementary material for: Shotgun metagenomic data of root endophytic microbiome of maize (Zea mays L.)
Source: Data Brief. 2020 Jun 20;31:105893. doi: 10.1016/j.dib.2020.105893 (PMC7327808; doi:10.1016/j.dib.2020.105893)
Supplement: Supplementary file 1 [file mmc1.xml]

<?xml version="1.0" encoding="utf-8" standalone="no"?>
<data>
  <datasets>
    <author>olubukola.babalola@nwu.ac.za;olubukola_babalola@yahoo.com</author>
    <type>1</type>
    <dataset>
      <name>Endophytes from maize root growing in Semi-Arid region</name>
      <caption />
      <description>The libraries were prepared using Nextera DNA Flex library preparation kit (Illumina) following the manufacturer's user guide. The initial concentration of DNA was evaluated using the Qubit® dsDNA HS Assay Kit (Life Technologies).  The linear amplified DNA were cleaned using DNEasy PowerClean Pro Cleanup Kit (Qiagen) and concentrations were again evaluated.The libraries were then pooled in equimolar ratios of 0.6nM, and sequenced paired end for 300 cycles using the NovaSeq 6000 system (Illumina)</description>
      <filetype>
        <name />
      </filetype>
      <filesize />
      <source>0</source>
      <sourcename>Original Data</sourcename>
      <access>
        <type>1</type>
        <name>Data available in data repository</name>
        <reponame>NCBI</reponame>
        <PersistentId />
        <deeplinkurl>https://www.ncbi.nlm.nih.gov/sra/PRJNA607664</deeplinkurl>
      </access>
    </dataset>
    <dataset>
      <name>Endophytes from maize root growing in Semi-Arid region</name>
      <caption />
      <description>The libraries were prepared using Nextera DNA Flex library preparation kit following the manufacturer's user guide. The initial concentration of DNA was evaluated using the Qubit® dsDNA HS Assay Kit.The linear amplified DNA were cleaned using DNEasy PowerClean Pro Cleanup Kit (Qiagen) and concentrations were again evaluated using the Qubit® dsDNA HS Assay Kit. The libraries were then pooled in equimolar ratios of 0.6nM, and sequenced paired end for 300 cycles using the NovaSeq 6000 systems.</description>
      <filetype>
        <name />
      </filetype>
      <filesize />
      <source>0</source>
      <sourcename>Original Data</sourcename>
      <access>
        <type>1</type>
        <name>Data available in data repository</name>
        <reponame>NCBI SRA</reponame>
        <PersistentId />
        <deeplinkurl>https://www.ncbi.nlm.nih.gov/sra/PRJNA607664</deeplinkurl>
      </access>
    </dataset>
  </datasets>
</data>
